# Supplementary material for: The Orthoptera of Castro Verde Special Protection Area (Southern Portugal): new data and conservation value
Source: Zookeys. 2017 Aug 17;(691):19–48. doi: 10.3897/zookeys.691.14842 (PMC5672665; doi:10.3897/zookeys.691.14842)
Supplement: Supplementary material 1 — Table S1. Species frequency of occurrence per habitat [file zookeys-691-019-s001.csv]

	Plantation
	Eucalyptus	Pine	Oak	Mixed pine-oak	Edge	Fallow	GCI	IUCN Red List status	Iberian endemic
Tettigoniidae
Decticus albifrons	0	0	2	9	0	1	0.56	LC	No
Platycleis affinis	0	0	0	0	0	2	0.56	LC	No
Platycleis falx	0	0	0	0	0	1	0.67	VU	No
Platycleis intermedia	0	4	2	0	0	0	0.56	LC	No
Platycleis sabulosa	0	8	2	0	2	1	0.44	LC	No
Tessellana tessellata	5	42	49	82	48	64	0.33	LC	No
Tettigonia viridissima	0	0	2	0	0	0	0.56	LC	No
Odontura glabricauda	0	0	2	9	3	1	0.89	LC	No
Tylopsis lilifolia	0	12	2	0	5	5	0.44	LC	No
Platystolus martinezii	0	0	0	0	0	1	0.78	LC	Yes
Gryllidae
Oecanthus pellucens	0	0	2	0	3	3	0.44	LC	No
Tetrigidae
Paratettix meridionalis	5	0	0	9	0	1	0.67	LC	No
Pamphagidae
Euryparyphes terrulentus	0	0	0	9	2	2	1	LC	Yes
Pyrgomorphidae
Pyrgomorpha conica	0	4	0	0	0	0	0.67	LC	No
Acrididae
Truxalis nasuta	0	0	0	0	3	0	0.67	LC	No
Calliptamus barbarus	5	27	24	45	16	17	0.33	LC	No
Calliptamus wattenwylianus	10	38	60	36	46	78	0.44	LC	No
Pezotettix giornae	3	8	12	5	18	34	0.56	LC	No
Anacridium aegyptium	1	0	0	0	1	0	0.56	LC	No
Chorthippus apicalis	5	62	87	64	64	61	0.44	LC	No
Chorthippus vagans	76	12	7	18	8	0	0.33	LC	No
Dociostaurus genei	0	12	0	0	5	9	0.33	LC	No
Dociostaurus hispanicus	0	0	0	0	0	1	0.78	NT	Yes
Dociostaurus jagoi	4	10	9	4	19	38	0.44	LC	No
Dociostaurus maroccanus	0	8	0	0	5	33	0.33	LC	No
Euchorthippus elegantulus	0	8	29	36	30	27	0.33	LC	No
Omocestus panteli	5	12	11	18	8	4	0.56	LC	Yes
Acrotylus patruelis	5	15	9	18	18	4	0.33	LC	No
Aiolopus puissanti	5	0	11	18	21	9	0.33	LC	No
Aiolopus strepens	0	0	0	0	0	1	0.56	LC	No
Locusta migratoria	0	0	0	0	2	1	0.56	LC	No
Oedaleus decorus	0	0	0	0	0	1	0.56	LC	No
Oedipoda caerulescens	38	54	29	45	21	6	0.33	LC	No
Oedipoda charpentieri	0	0	7	0	5	16	0.44	LC	No
Sphingonotus lluciapomaresi	0	31	2	0	3	1	0.67	LC	Yes
Total number of species	13	18	21	16	24	29
GCI	5.67	7.89	9.78	7.89	11.56	15.11
GCIn	0.44	0.44	0.47	0.49	0.48	0.52
Standard error	0.12	0.12	0.14	0.21	0.18	0.18
